# Supplementary material for: Modeling Hypoxic Stress In Vitro Using Human Embryonic Stem Cells Derived Cardiomyocytes Matured by FGF4 and Ascorbic Acid Treatment
Source: Cells. 2021 Oct 14;10(10):2741. doi: 10.3390/cells10102741 (PMC8534799; doi:10.3390/cells10102741)
Supplement: Supplementary file 1 [file cells-10-02741-s001.zip]

Archive with 9 entries (8 files):
- cells-1385826-final-supplementary/
- cells-1385826-final-supplementary/Choi_Supplementary Movie S1_Control.mp4
- cells-1385826-final-supplementary/Choi_Supplementary Movie S2_FGF2.mp4
- cells-1385826-final-supplementary/Choi_Supplementary Movie S3_FGF4.mp4
- cells-1385826-final-supplementary/Choi_Supplementary Movie S4_FGF10.mp4
- cells-1385826-final-supplementary/Choi_Supplementary Movie S5_AA.mp4
- cells-1385826-final-supplementary/Choi_Supplementary Movie S6_Control.mp4
- cells-1385826-final-supplementary/Choi_Supplementary Movie S7_FGF4+AA.mp4
- cells-1385826-final-supplementary/Final revision_cells-1385826_Supplemental Information.pdf
